# Supplementary material for: Application of Curcumin Emulsion Carrier from Ultrasonic-Assisted Prepared Octenyl Succinic Anhydride Rice Starch
Source: Molecules. 2022 Oct 17;27(20):6955. doi: 10.3390/molecules27206955 (PMC9612171; doi:10.3390/molecules27206955)
Supplement: Supplementary file 1 [file molecules-27-06955-s001.zip]

Archive with 1 entries (1 files):
- molecules-1913230-supplementary.pptx
